# Supplementary material for: Marker-Assisted Pyramiding of CRa and CRd Genes to Improve the Clubroot Resistance of Brassica rapa
Source: Genes (Basel). 2022 Dec 19;13(12):2414. doi: 10.3390/genes13122414 (PMC9777773; doi:10.3390/genes13122414)
Supplement: Supplementary file 1 [file genes-13-02414-s001.zip]

Archive with 1 entries (1 files):
- genes-2039795-supplementary.pdf
